# Supplementary material for: Tunable Physical Properties of Electro-Blown Spinning Dextran/Zein Nanofibers Cross-Linked by Maillard Reaction
Source: Foods. 2024 Jun 27;13(13):2040. doi: 10.3390/foods13132040 (PMC11241757; doi:10.3390/foods13132040)
Supplement: Supplementary file 1 [file foods-13-02040-s001.zip]

Archive with 1 entries (1 files):
- foods-3056973-supplementary.pdf
